# Supplementary material for: Brand-specific enhanced safety surveillance of GSK’s Fluarix Tetra seasonal influenza vaccine in England: 2017/2018 season
Source: Hum Vaccin Immunother. 2020 Mar 2;16(8):1762–71. doi: 10.1080/21645515.2019.1705112 (PMC7482908; doi:10.1080/21645515.2019.1705112)
Supplement: Supplemental Material [file KHVI_A_1705112_SM3541.zip]

Archive with 4 entries (4 files):
- Supplement 1.pdf
- Supplement 2.pdf
- Supplement 3.docx
- Supplement 4.docx
